# Supplementary material for: Pathogenicity of Shiga Toxin Type 2e Escherichia coli in Pig Colibacillosis
Source: Front Vet Sci. 2020 Sep 18;7:545818. doi: 10.3389/fvets.2020.545818 (PMC7530191; doi:10.3389/fvets.2020.545818)
Supplement: Supplementary file 1 [file Table_1.XLSX]

## Sheet: MDR_S2
Table S2 Overall possible multi-drug resistant profiles of the Stx2e-producing E. coli (n = 189) for which the whole panel of antimicrobials has been applied
Isolate	AMP	AMC	KF	EFT	ENR	FFC	FQ	G	K	TE	SXT	Resitant	Sensible	R vs P		AMP	AMC	KF	EFT	ENR	FFC	FQ	G	K	TE	SXT	N_Isolates	N_Resistences
1	R	S	R	R	R	S	R	S	R	R	R	8	3			R	R	R	R	R	R	R	R	R	R	R	10	11
2	S	R	R	R	R	S	R	S	R	R	R	8	3			S	R	R	S	S	S	S	S	S	R	R	9	4
3	R	R	R	S	S	S	S	S	S	R	R	5	6			S	R	R	S	S	R	S	R	R	R	R	8	7
4	S	S	S	S	S	S	S	S	S	R	S	1	10			R	R	R	R	R	S	R	R	R	R	R	6	10
5	S	R	S	S	S	S	S	S	R	R	R	4	7			S	R	R	R	R	R	R	R	R	R	R	6	10
6	S	R	R	R	S	S	S	R	R	R	R	7	4			R	R	R	S	R	R	R	R	R	R	R	6	10
7	S	R	R	S	S	S	S	S	S	R	R	4	7			S	R	R	R	S	S	S	S	S	R	R	6	5
8	S	R	R	S	R	S	R	R	R	R	R	8	3			R	R	R	R	R	R	R	S	R	R	R	5	10
9	R	R	R	R	R	S	R	R	R	R	R	10	1			S	R	R	R	S	R	S	R	R	R	R	4	8
10	S	S	R	R	S	S	S	S	S	R	R	4	7			R	R	R	S	S	R	S	R	R	R	R	4	8
11	S	R	R	S	S	S	S	S	S	R	R	4	7			R	R	R	R	S	S	S	S	S	R	R	4	6
12	R	R	R	R	R	S	R	R	R	R	R	10	1			S	R	R	S	R	R	R	R	R	R	R	3	9
13	S	S	R	S	S	S	S	S	S	S	S	1	10			R	R	R	S	R	S	R	R	R	R	R	3	9
14	S	R	R	S	S	S	S	S	S	R	R	4	7			R	R	R	R	S	S	S	R	R	R	R	3	8
15	S	R	R	S	S	S	S	R	S	R	R	5	6			R	R	R	S	S	S	R	R	R	R	R	3	8
16	S	R	R	S	S	R	S	R	R	R	R	7	4			R	R	R	S	S	R	S	S	R	R	R	3	7
17	R	R	R	S	S	R	R	R	R	R	R	9	2			S	R	R	S	S	R	S	R	S	R	R	3	6
18	S	R	R	R	S	S	S	S	S	R	R	5	6			S	R	R	S	S	S	S	R	R	R	R	3	6
19	S	R	R	S	S	S	S	S	S	R	R	4	7			R	R	R	S	S	S	S	S	S	R	R	3	5
20	S	R	R	S	R	R	R	R	R	R	R	9	2			R	R	R	S	S	S	S	S	S	R	S	3	4
21	S	R	R	S	S	S	S	S	S	R	R	4	7			R	R	R	S	S	R	R	R	R	R	R	2	9
22	S	R	R	S	S	S	R	R	R	R	R	7	4			R	R	R	R	R	S	R	S	R	R	R	2	9
23	R	R	R	S	S	R	R	R	R	R	R	9	2			S	R	R	R	R	S	R	S	R	R	R	2	8
24	S	R	R	R	R	R	R	R	R	R	R	10	1			S	R	R	S	R	S	R	R	R	R	R	2	8
25	S	R	R	R	R	R	R	R	R	R	R	10	1			R	R	R	R	R	S	R	S	S	R	R	2	8
26	R	R	R	R	R	R	R	R	R	R	R	11	0			S	R	R	S	S	R	R	R	R	R	R	2	8
27	S	R	R	R	S	S	S	S	R	R	S	5	6			S	R	R	R	R	S	R	S	S	R	R	2	7
28	R	R	R	R	S	S	S	S	S	S	R	5	6			S	R	R	R	R	S	S	S	R	R	R	2	7
29	S	R	R	S	S	R	S	R	R	R	R	7	4			R	R	R	S	S	R	S	R	S	R	R	2	7
30	S	R	R	S	R	S	R	S	S	R	S	5	6			S	R	R	S	S	R	R	R	R	R	S	2	7
31	S	R	R	R	R	S	R	S	S	R	R	7	4			S	R	R	R	S	S	S	S	R	R	R	2	6
32	S	R	R	R	R	S	R	S	S	R	R	7	4			S	R	S	S	S	R	S	R	R	R	R	2	6
33	S	R	R	R	S	R	S	S	R	R	R	7	4			R	R	R	S	S	S	S	R	R	R	S	2	6
34	R	R	R	R	S	R	S	S	S	R	R	7	4			S	R	R	S	S	S	R	R	R	R	S	2	6
35	R	R	R	R	R	S	R	R	R	R	R	10	1			S	R	R	S	S	S	R	S	S	R	R	2	5
36	R	R	R	R	S	R	S	R	R	R	R	9	2			S	R	S	S	S	S	S	S	R	R	R	2	4
37	S	S	R	S	S	S	S	S	S	R	R	3	8			S	S	R	R	S	S	S	S	S	R	R	2	4
38	S	R	R	R	S	S	R	S	S	R	R	6	5			S	S	S	S	S	S	S	S	S	R	S	2	1
39	R	R	R	R	S	S	S	S	S	R	S	5	6			R	R	R	R	S	R	R	R	R	R	R	1	10
40	R	R	R	R	R	R	R	S	R	R	R	10	1			R	R	R	R	S	R	S	R	R	R	R	1	9
41	R	R	R	R	S	S	S	R	R	R	R	8	3			R	S	S	R	R	R	R	R	R	R	R	1	9
42	R	S	S	R	R	S	R	R	R	R	R	8	3			S	R	R	R	R	S	R	R	R	R	R	1	9
43	R	R	R	R	R	S	R	R	R	R	R	10	1			R	R	R	R	R	R	R	S	S	R	R	1	9
44	R	R	R	R	R	S	R	S	S	R	R	8	3			R	R	R	S	R	R	R	R	S	R	R	1	9
45	R	R	R	R	S	S	S	S	S	R	R	6	5			S	R	R	R	R	R	R	R	R	R	S	1	9
46	R	R	R	R	R	S	R	S	R	R	R	9	2			R	R	S	R	S	R	R	R	R	R	R	1	9
47	S	R	R	R	R	R	R	R	R	R	R	10	1			R	R	R	S	R	R	R	S	R	R	R	1	9
48	S	R	R	R	S	S	S	R	S	R	R	6	5			R	S	R	R	R	S	R	S	R	R	R	1	8
49	R	R	R	R	S	S	S	S	S	R	R	6	5			R	S	S	R	R	S	R	R	R	R	R	1	8
50	R	R	R	R	R	S	R	R	R	R	R	10	1			R	R	R	R	R	S	S	R	S	R	R	1	8
51	S	S	R	R	S	S	S	S	S	R	R	4	7			R	R	R	R	R	S	S	S	R	R	R	1	8
52	S	R	R	R	S	S	S	S	S	R	R	5	6			R	R	S	R	S	R	S	R	R	R	R	1	8
53	S	R	R	R	S	S	S	S	S	R	R	5	6			R	R	R	R	S	R	S	R	S	R	R	1	8
54	S	R	R	R	S	R	S	S	S	R	S	5	6			R	R	R	S	S	R	R	R	S	R	R	1	8
55	R	R	R	R	R	S	R	S	R	R	R	9	2			S	R	R	S	R	R	S	R	R	R	R	1	8
56	S	R	R	R	R	S	S	S	R	R	R	7	4			S	R	R	R	S	S	S	R	R	R	R	1	7
57	R	R	R	R	R	S	S	R	S	R	R	8	3			S	R	R	S	S	S	R	R	R	R	R	1	7
58	R	R	R	R	R	S	S	S	R	R	R	8	3			S	R	R	R	S	R	S	S	R	R	R	1	7
59	R	R	R	R	R	R	R	R	R	R	R	11	0			R	R	R	R	S	R	S	S	S	R	R	1	7
60	R	R	R	R	S	S	S	S	S	R	R	6	5			S	R	R	R	S	S	R	S	R	R	R	1	7
61	R	S	S	R	R	R	R	R	R	R	R	9	2			R	R	R	R	S	S	S	R	S	R	R	1	7
62	R	R	R	R	R	R	R	S	R	R	R	10	1			R	R	R	R	R	S	R	S	S	R	S	1	7
63	R	R	R	R	R	R	R	S	R	R	R	10	1			R	R	R	S	R	S	R	S	S	R	R	1	7
64	S	R	R	R	R	S	S	S	R	R	R	7	4			S	R	R	S	R	R	S	S	R	R	R	1	7
65	S	R	R	R	S	S	S	S	S	R	R	5	6			S	R	R	S	R	S	R	R	R	R	S	1	7
66	S	R	R	R	S	S	R	S	R	R	R	7	4			R	R	R	S	R	S	S	S	R	R	R	1	7
67	S	R	R	R	S	S	S	S	R	R	R	6	5			S	R	R	S	R	R	R	S	S	R	R	1	7
68	S	R	R	R	R	R	R	R	R	R	R	10	1			S	R	R	R	S	S	R	S	S	R	R	1	6
69	S	R	R	R	S	S	S	S	R	R	R	6	5			S	R	R	R	S	S	S	R	S	R	R	1	6
70	R	R	R	R	R	S	R	R	R	R	R	10	1			R	R	R	S	S	S	S	R	S	R	R	1	6
71	R	R	S	R	S	R	S	R	R	R	R	8	3			R	R	R	R	S	R	S	S	S	R	S	1	6
72	S	R	R	R	R	S	R	R	R	R	R	9	2			R	R	R	S	S	R	S	S	S	R	R	1	6
73	R	R	R	R	R	R	R	S	S	R	R	9	2			R	S	R	R	S	R	S	S	R	R	S	1	6
74	R	R	R	S	R	S	R	R	R	R	R	9	2			S	R	R	S	S	R	S	R	R	R	S	1	6
75	R	R	R	R	S	S	S	R	S	R	R	7	4			R	R	R	S	S	S	S	S	R	R	R	1	6
76	R	R	R	R	R	R	R	R	R	R	R	11	0			S	R	R	S	S	S	S	R	S	R	R	1	5
77	R	R	R	S	R	R	R	R	S	R	R	9	2			S	R	R	R	S	S	S	S	R	R	S	1	5
78	R	R	R	R	S	R	S	R	S	R	R	8	3			R	R	R	R	S	S	S	S	S	S	R	1	5
79	S	S	R	R	S	S	S	S	R	R	R	5	6			S	R	R	S	R	S	R	S	S	R	S	1	5
80	R	R	R	R	R	R	R	R	R	R	R	11	0			R	R	R	R	S	S	S	S	S	R	S	1	5
81	R	R	R	R	S	S	S	R	R	R	R	8	3			S	R	R	R	S	R	S	S	S	R	S	1	5
82	R	R	R	R	R	R	R	R	R	R	R	11	0			S	S	R	R	S	S	S	S	R	R	R	1	5
83	R	R	R	R	S	S	S	R	R	R	R	8	3			S	R	R	R	S	S	S	R	S	R	S	1	5
84	S	R	R	S	S	S	S	R	S	R	S	4	7			S	R	R	S	S	S	S	S	R	R	R	1	5
85	S	R	R	R	S	S	S	R	S	R	S	5	6			R	R	S	R	S	S	S	S	S	R	R	1	5
86	R	R	R	R	R	R	R	S	R	R	R	10	1			S	R	S	S	S	R	S	R	S	R	R	1	5
87	R	R	R	R	R	S	R	S	S	R	S	7	4			S	S	R	S	R	S	R	R	R	S	S	1	5
88	S	R	R	R	R	R	R	R	R	R	S	9	2			S	R	R	S	S	S	S	R	R	R	S	1	5
89	R	R	R	R	R	R	R	R	R	R	R	11	0			S	R	R	S	S	S	S	R	S	R	S	1	4
90	S	R	R	R	R	R	R	R	R	R	R	10	1			S	R	R	S	S	R	S	S	S	R	S	1	4
91	S	R	R	R	S	R	S	R	R	R	R	8	3			S	S	R	S	S	S	S	S	R	R	R	1	4
92	R	R	R	R	R	R	R	R	R	R	R	11	0			S	S	R	S	S	S	S	S	S	R	R	1	3
93	S	R	R	R	S	R	S	R	R	R	R	8	3			S	R	S	S	S	R	S	S	S	R	S	1	3
94	S	R	S	S	S	R	S	R	R	R	R	6	5			S	R	R	S	S	S	S	S	S	R	S	1	3
95	R	R	R	S	S	R	R	R	S	R	R	8	3			S	R	S	S	S	S	S	S	S	R	S	1	2
96	S	R	R	R	S	R	S	R	R	R	R	8	3			S	S	R	S	S	S	S	S	S	S	S	1	1
97	S	R	R	R	S	S	S	S	S	R	R	5	6
98	R	R	R	R	R	R	R	R	R	R	R	11	0
99	R	R	R	R	R	S	R	S	S	R	R	8	3
100	R	R	R	S	S	R	S	R	R	R	R	8	3
101	S	R	R	S	S	R	S	R	S	R	R	6	5
102	S	R	R	S	S	S	R	S	S	R	R	5	6
103	S	R	R	S	S	S	S	R	R	R	R	6	5
104	S	R	R	S	S	R	R	R	R	R	R	8	3
105	R	R	R	S	R	S	R	S	S	R	R	7	4
106	S	R	R	S	R	R	S	S	R	R	R	7	4
107	S	R	R	S	S	R	S	R	R	R	R	7	4
108	R	R	R	S	R	R	R	R	R	R	R	10	1
109	S	R	R	S	S	S	S	S	R	R	R	5	6
110	S	R	R	S	S	S	R	S	S	R	R	5	6
111	S	R	R	S	S	R	S	R	S	R	R	6	5
112	R	R	R	R	R	R	R	R	R	R	R	11	0
113	R	R	S	R	S	R	R	R	R	R	R	9	2
114	S	R	R	S	S	R	S	R	R	R	R	7	4
115	S	R	R	S	S	S	S	S	S	R	R	4	7
116	R	R	S	R	S	S	S	S	S	R	R	5	6
117	R	R	R	S	S	S	S	R	S	R	R	6	5
118	R	R	R	S	S	R	S	R	S	R	R	7	4
119	R	R	R	S	R	R	R	R	R	R	R	10	1
120	R	R	R	R	S	R	S	S	S	R	S	6	5
121	S	R	R	R	S	S	S	S	S	R	R	5	6
122	R	R	R	S	S	R	S	S	S	R	R	6	5
123	R	R	R	S	S	R	S	S	R	R	R	7	4
124	R	R	R	S	S	R	S	R	R	R	R	8	3
125	S	R	R	S	R	R	R	R	R	R	R	9	2
126	R	R	R	S	S	R	S	S	R	R	R	7	4
127	S	R	R	S	S	R	R	R	R	R	R	8	3
128	R	R	R	R	S	R	R	R	R	R	R	10	1
129	R	R	R	R	S	S	S	S	S	R	R	6	5
130	S	R	R	R	R	R	R	R	R	R	R	10	1
131	S	R	S	S	S	S	S	S	R	R	R	4	7
132	R	R	R	S	R	R	R	S	R	R	R	9	2
133	R	R	R	S	S	S	S	R	R	R	S	6	5
134	S	R	S	S	S	R	S	R	S	R	R	5	6
135	R	R	R	S	S	S	S	S	S	R	R	5	6
136	R	R	R	R	R	R	R	S	R	R	R	10	1
137	R	R	R	R	R	R	R	R	R	R	R	11	0
138	S	S	S	S	S	S	S	S	S	R	S	1	10
139	R	S	R	R	S	R	S	S	R	R	S	6	5
140	S	R	R	S	S	R	S	R	R	R	R	7	4
141	R	R	R	S	S	S	S	S	S	R	S	4	7
142	R	R	R	S	S	S	S	S	S	R	S	4	7
143	R	R	R	S	S	S	S	S	S	R	S	4	7
144	R	R	R	S	S	S	R	R	R	R	R	8	3
145	R	R	R	S	S	R	S	S	R	R	R	7	4
146	S	R	R	S	S	S	S	R	R	R	R	6	5
147	S	S	R	S	R	S	R	R	R	S	S	5	6
148	R	R	R	S	R	S	R	R	R	R	R	9	2
149	S	R	R	S	S	S	S	S	S	R	R	4	7
150	S	R	R	S	R	S	R	R	R	R	S	7	4
151	R	R	R	S	S	R	S	R	R	R	R	8	3
152	S	R	R	S	S	S	S	R	R	R	S	5	6
153	S	R	R	S	S	R	S	R	R	R	S	6	5
154	S	R	S	S	S	S	S	S	S	R	S	2	9
155	S	R	R	S	S	S	R	R	R	R	S	6	5
156	S	R	R	S	R	R	S	R	R	R	R	8	3
157	S	R	R	S	S	R	S	R	R	R	R	7	4
158	R	R	R	S	R	S	R	R	R	R	R	9	2
159	S	R	R	S	S	R	S	R	R	R	R	7	4
160	S	R	R	S	S	S	S	R	R	R	R	6	5
161	S	R	R	S	S	R	S	S	S	R	S	4	7
162	S	R	R	S	R	R	R	R	R	R	R	9	2
163	R	R	R	S	S	S	S	R	R	R	S	6	5
164	R	R	R	S	S	R	S	R	R	R	R	8	3
165	R	R	R	S	S	S	R	R	R	R	R	8	3
166	S	R	R	S	S	R	R	R	R	R	S	7	4
167	S	R	R	S	S	R	R	R	R	R	S	7	4
168	R	R	R	S	R	R	R	R	R	R	R	10	1
169	R	R	R	S	S	S	S	S	R	R	R	6	5
170	R	R	R	S	R	S	S	S	R	R	R	7	4
171	R	R	R	S	R	R	R	R	R	R	R	10	1
172	R	R	R	S	R	R	R	R	R	R	R	10	1
173	R	R	R	S	R	R	R	R	R	R	R	10	1
174	R	R	R	S	S	S	S	S	S	R	R	5	6
175	R	R	R	S	S	S	R	R	R	R	R	8	3
176	S	R	S	S	S	R	S	S	S	R	S	3	8
177	S	R	R	S	R	R	R	S	S	R	R	7	4
178	S	R	R	S	S	S	S	S	S	R	R	4	7
179	S	S	R	S	S	S	S	S	R	R	R	4	7
180	S	R	S	S	S	R	S	R	R	R	R	6	5
181	S	R	R	S	R	S	R	R	R	R	R	8	3
182	R	R	R	S	S	R	S	R	S	R	R	7	4
183	S	R	R	S	S	S	S	S	S	R	S	3	8
184	S	R	R	R	S	R	S	R	R	R	R	8	3
185	S	R	R	S	S	R	S	R	R	R	R	7	4
186	S	R	R	R	R	S	R	S	R	R	R	8	3
187	S	R	R	S	S	R	S	R	S	R	R	6	5
188	S	R	R	S	S	S	R	R	R	R	S	6	5
189	S	R	R	S	S	S	S	S	S	R	R	4	7
