# Supplementary material for: Pathogenicity of Shiga Toxin Type 2e Escherichia coli in Pig Colibacillosis
Source: Front Vet Sci. 2020 Sep 18;7:545818. doi: 10.3389/fvets.2020.545818 (PMC7530191; doi:10.3389/fvets.2020.545818)
Supplement: Supplementary file 2 [file Table_2.XLSX]

## Sheet: Isolates_Stx2e
Table S1 number of Stx2e-producing E. coli isolated from diseased pigs in each study year
Study year	Number of isolated Stx2e-producing E. coli
2006	24
2007	15
2008	27
2009	35
2010	22
2011	11
2012	10
2013	20
2014	16
2015	22
2016	13
2017	15
Total	230
